# Supplementary material for: The 2017 Dengue virus 1 outbreak in northern Vietnam was caused by a locally circulating virus group
Source: Trop Med Health. 2022 Jan 4;50:3. doi: 10.1186/s41182-021-00386-0 (PMC8725327; doi:10.1186/s41182-021-00386-0)
Supplement: Supplementary file 1 — Additional file 1: Table S1. Amino acid substitutions detected in 2017 DENV1 viruses. Substitutions are indicated on the location of DENV1 standard strain EU848545. [file 41182_2021_386_MOESM1_ESM.xlsx]

## Sheet: Sheet1
group		C				PrM					E												NS1						2A							2B		NS3								4A
	position in polyprotein	27	75	86	90	143	169	173	250	268	332	378	380	383	386	419	462	481	507	592	664	752	879	886	988	1021	1026	1113	1189	1211	1220	1269	1270	1298	1345	1366	1447	1490	1582	1594	1615	1643	1644	1798	2096	2104	2170	2187	2191
	position in CDS	27	75	86	90	29	55	59	136	154	52	98	100	103	106	139	182	201	227	312	384	472	104	111	213	246	251	338	62	84	93	142	143	171	218	21	102	15	107	119	140	168	169	323	621	10	76	93	97
std strain	EU848545	S	N	K	N	A	R	A	I	I	K	D	G	N	G	V	T	M	P	V	E	S	I	H	A	I	I	V	A	R	F	S	H	V	K	L	T	R	K	P	V	A	K	V	V	I	R	V	V
Vietnam 2017	04-HD-010	S	N	K	N	A	R	T	I	I	N	D	G	N	G	I	T	M	S	L	G	S	I	Y	A	I	I	V	A	R	F	S	H	V	R	L	T	R	R	P	V	A	K	V	I	I	R	V	M
	03-HD-022	S	N	K	N	A	R	T	I	I	N	D	G	N	G	I	T	M	S	L	G	S	I	Y	A	I	I	V	A	R	F	S	H	V	R	L	T	R	R	P	V	A	K	V	I	I	R	V	M
	03-HD-014	S	S	K	N	A	R	T	I	I	N	D	G	N	G	V	T	M	S	L	E	S	I	Y	T	V	I	V	A	R	F	S	H	I	R	L	T	R	K	P	V	A	K	M	V	I	R	V	M
	03-HD-009	S	S	K	N	A	R	T	I	I	N	D	G	N	G	V	T	M	S	L	E	S	I	Y	T	V	I	V	A	R	F	S	H	I	R	L	T	R	K	P	V	A	K	M	V	I	R	V	M
	03-HD-002	S	S	K	N	A	R	T	I	I	N	N	D	D	E	V	T	M	S	L	E	S	I	Y	T	V	I	V	A	R	F	S	H	I	R	L	T	R	K	P	V	A	K	M	V	I	R	V	M
	04-HD-009	S	S	K	N	A	R	T	I	I	N	D	G	N	G	V	T	M	L	L	E	S	I	Y	T	V	I	V	A	R	F	S	H	I	R	L	T	R	K	P	V	A	K	M	V	I	R	V	M
	03-HD-019	S	S	K	N	A	R	T	I	I	N	D	G	N	G	V	T	M	L	L	E	S	I	Y	T	V	I	V	A	R	F	S	H	I	R	L	T	R	K	P	V	A	K	M	V	I	R	V	M
	01-TN-088	S	S	K	N	A	R	T	I	I	N	D	G	N	G	V	T	M	L	L	E	S	I	Y	T	V	T	V	A	R	F	S	H	I	R	L	T	R	K	P	V	A	K	M	V	I	R	V	M
	09-HD-019	S	S	K	N	A	R	T	I	I	N	D	G	N	G	V	T	M	L	L	E	N	I	Y	T	V	I	V	A	R	F	S	H	L	R	L	T	R	K	P	V	A	K	M	V	I	R	V	M
	01-TN-087	S	S	K	N	A	R	T	I	I	N	D	G	N	G	V	T	M	L	L	E	N	I	Y	T	V	I	V	A	R	F	S	H	I	R	L	T	R	K	P	V	A	K	M	V	I	R	V	M
	01-TN-081	S	S	K	N	A	R	T	I	I	N	D	G	N	G	V	T	M	L	L	E	N	I	Y	T	V	I	V	A	R	F	S	H	I	R	L	T	R	K	P	V	A	K	M	V	I	R	V	M
	01-TN-078	S	S	K	N	A	R	T	I	I	N	D	G	N	G	V	T	M	L	L	E	N	I	Y	T	V	I	V	A	R	F	S	H	I	R	L	T	R	K	P	V	A	K	M	V	I	R	V	M
	01-TN-083	S	S	K	N	A	R	T	I	I	N	D	G	N	G	V	T	M	L	L	E	N	I	Y	T	V	I	V	A	R	F	S	H	I	R	L	T	R	K	P	V	A	K	M	V	I	R	V	M
	01-PK-90	S	S	K	N	A	R	T	I	I	N	D	G	N	G	V	T	M	L	L	E	N	I	Y	T	V	I	V	A	R	F	S	H	I	R	L	T	R	K	P	V	A	K	M	V	I	R	V	M
	04-HD-018	S	S	K	N	A	R	T	M	I	D	D	G	N	G	V	T	M	S	L	E	S	V	Y	A	I	I	V	A	R	F	P	H	V	R	F	T	K	K	P	V	A	K	V	V	I	K	V	V
	11-HD-004	S	S	K	N	A	Q	T	M	I	D	D	G	N	G	V	T	M	S	L	E	S	I	Y	A	I	I	V	G	R	F	S	Y	V	R	L	T	R	K	T	V	A	K	V	V	I	K	A	V
	08-HD-001	S	S	K	N	A	Q	T	M	I	D	D	G	N	G	V	T	M	S	L	E	S	I	Y	A	I	I	V	G	R	F	S	Y	V	R	L	T	R	K	T	V	A	K	V	V	I	K	A	V
	01-TN-077	S	S	K	N	A	Q	T	M	I	D	D	G	N	G	V	T	M	S	L	E	S	I	Y	A	I	I	V	G	R	L	S	Y	V	R	L	T	R	K	P	V	A	K	V	V	I	K	V	V
	01-TN-076	S	S	K	N	A	Q	T	M	I	D	D	G	N	G	V	T	M	S	L	E	S	I	Y	A	I	I	V	G	R	L	S	Y	V	R	L	T	R	K	P	V	A	K	V	V	I	K	V	V
	01-TN-056	S	S	K	N	A	Q	T	M	I	D	D	G	N	G	V	T	M	S	L	E	S	I	Y	A	I	I	V	G	R	L	S	H	V	R	L	T	R	K	P	V	A	K	V	V	I	K	V	V
	01-TN-040	S	S	K	N	A	Q	T	M	I	D	D	G	N	G	V	T	M	S	L	E	S	I	Y	A	I	I	V	G	R	L	S	Y	V	R	L	T	R	K	P	V	A	K	V	V	I	K	V	V
	09-HD-013	S	S	K	N	A	R	T	M	I	D	D	G	N	G	V	T	M	S	L	E	S	I	Y	A	I	I	V	A	R	F	S	Y	V	R	L	T	R	K	P	V	A	K	V	V	I	K	V	M
	11-HD-006	S	S	K	N	A	R	T	I	I	D	D	G	N	G	V	T	M	S	L	E	S	I	Y	A	I	I	V	A	G	F	S	Y	V	R	L	A	R	K	P	V	T	R	V	V	I	K	V	M
	04-HD-007	S	S	K	N	A	R	T	I	I	D	D	G	N	G	V	T	M	S	L	E	S	I	Y	A	I	I	V	A	G	F	S	H	V	R	L	A	R	K	P	V	A	K	V	V	I	K	V	M
	01-TN-091	S	S	K	N	A	R	T	M	I	D	D	G	N	G	V	T	M	S	L	E	S	I	Y	A	I	I	V	A	G	F	S	Y	V	R	L	A	R	K	P	V	A	K	V	V	I	K	V	M
	11-HD-001	S	S	R	N	A	R	T	I	I	D	D	G	N	G	V	T	M	S	L	E	S	I	Y	A	I	I	V	A	G	F	S	Y	V	R	L	A	R	K	P	V	A	K	V	V	I	K	V	M
	04-HD-015	S	S	R	N	A	R	T	I	V	D	D	G	N	G	V	T	M	S	L	E	S	I	Y	A	I	I	V	A	G	F	S	Y	V	R	L	A	R	K	P	V	A	K	V	V	V	K	V	M
	03-HD-006	S	S	R	N	A	R	T	I	I	D	D	G	N	G	V	T	I	S	L	E	S	I	Y	A	I	I	V	A	G	F	S	Y	V	R	L	A	R	K	P	V	A	K	V	V	I	K	V	M
[truncated: 27 more columns]
