# Supplementary material for: The 2017 Dengue virus 1 outbreak in northern Vietnam was caused by a locally circulating virus group
Source: Trop Med Health. 2022 Jan 4;50:3. doi: 10.1186/s41182-021-00386-0 (PMC8725327; doi:10.1186/s41182-021-00386-0)
Supplement: Supplementary file 2 — Additional file 2: Table S2. List of sequence data used for phylogenetic analysis. The accession numbers of the 28 newly sequenced DENV1 are also provided in the Table. [file 41182_2021_386_MOESM2_ESM.xlsx]

## Sheet: Sheet1
		Accession number	Strain name	Country	Region	Year
		LC428059	01-TN-040	Vietnam	Haiduong	2017
		LC428065	01-PK-90-L2	Vietnam	Hanam	2017
		LC428066	01-TN-083	Vietnam	Hanam	2017
		LC428079	01-TN-056	Vietnam	Hanam	2017
		LC428073	01-TN-076	Vietnam	Hanam	2017
		LC428062	01-TN-077	Vietnam	HAnam	2017
		LC428067	01-TN-078	Vietnam	Hanam	2017
		LC428074	01-TN-081	Vietnam	Hanam	2017
		LC428068	01-TN-087	Vietnam	Hanam	2017
		LC428077	01-TN-088	Vietnam	Hanam	2017
		LC428058	01-TN-091	Vietnam	Hanam	2017
		LC428075	03-HD-002	Vietnam	Haiduong	2017
		LC428071	03-HD-006	Vietnam	Haiduong	2017
		LC428061	03-HD-009	Vietnam	Haiduong	2017
		LC428076	03-HD-014	Vietnam	Haiduong	2017
		LC428063	03-HD-019	Vietnam	Haiduong	2017
		LC428069	03-HD-022	Vietnam	Haiduong	2017
		LC428053	04-HD-015	Vietnam	Haiduong	2017
		LC428060	04-HD-007	Vietnam	Haiduong	2017
		LC428070	04-HD-009	Vietnam	Haiduong	2017
		LC428078	04-HD-010	Vietnam	Haiduong	2017
		LC428056	04-HD-018	Vietnam	Haiduong	2017
		LC428080	08-HD-001	Vietnam	Haiduong	2017
		LC428064	09-HD-019	Vietnam	Haiduong	2017
		LC428072	09-HD-013	Vietnam	Haiduong	2017
		LC428054	11-HD-004	Vietnam	Haiduong	2017
		LC428055	11-HD-001	Vietnam	Haiduong	2017
		LC428057	11-HD-006	Vietnam	Haiduong	2017
		AB873104	D1/Hu/Cambodia/NRTqs/2013	Cambodia		2013
		AF309641	Dl/H/IMTSSA-CAMB/98/658	Cambodia		1998
		AY588272	My98D131459	Myanmar		1998
		AY588273	My98D131987	Myanmar		1998
		AY606062	My01D137726	Myanmar		2001
		AY618211	My01D144168	Myanmar		2001
		AY618880	My00D136981	Myanmar		2000
		AY620946	My01D142512	Myanmar		2001
		AY620947	My01D12897	Myanmar		2001
		AY620948	My01D139067	Myanmar		2001
		AY620949	My01D141500	Myanmar		2001
		AY620950	My99D135979	Myanmar		1999
		AY620951	My00D136393	Myanmar		2000
		AY620952	My00D137045	Myanmar		2000
		AY620953	My01D1m193	Myanmar		2001
		AY708047	D1.Myanmar.059	Myanmar		2001
		AY713476	D1.Myanmar.305	Myanmar		2001
		AY726549	D1.Myanmar.37726	Myanmar		2001
		AY726551	D1.Myanmar.44168	Myanmar		2001
		AY726553	D1.Myanmar.49440	Myanmar		2002
		AY726554	D1.Myanmar.31987	Myanmar		1998
		AY835999	ZJ01	China		2004
		AY871812	Zhejiang/07/04	China	Zhejiang	2004
		DQ193572	Fj231/04	China	Fujian	2004
		DQ836632		China	Zhejiang	2004
		EF113152	GZ16/2006	China	Guangzhou	2006
		EF113153	GZ17/2006	China	Guangzhou	2006
		EF508198	D98039	China	Guangdong	1998
		EF508199	D99020	China	Guangdong	1999
		EF508200	D01048	China	Guangdong	2006
		EF508202	A04137	China	Guangdong	2006
		EF508203	GZ061707	China	Guangdong	2006
		EF508204	D06045	China	Guangdong	2006
		EF508205	D06068	China	Guangdong	2006
		EF508206	D06098	China	Guangdong	2006
		EF508207	D060117	China	Guangdong	2006
		EU280167	DGVgz01	China	Guangzhou	unknown
		EU359008	ZH1067	China	Guangdong	unknown
		EU848545.1	US/Hawaii/1944	US	Hawaii	1944
		FJ158609	D07037	China	Guangdong	2007
		FJ158610	D07075	China	Guangdong	2007
		FJ158611	D07zs22	China	Guangdong	2007
		FJ158612	D07gz68	China	Guangdong	2007
		FJ176779	DEN1/GZ/OY	China	Guangdong	2006
		FJ176780	DEN1/GZ/XNC	China	Guangdong	2006
		FJ196843	GD01/06	China		2006
		FJ196844	GD02/06	China		2006
		FJ196855	GZ3941/06	China		2006
		FJ196856	GZ3987/06	China		2006
		FJ196857	GZ4127/06	China		2006
		FJ196858	GZ4129/06	China		2006
		FJ196860	GZ3752/06	China		2006
		FJ639669	BID-V1978	Cambodia		2000
		FJ639670	BID-V1979	Cambodia		2001
		FJ639671	BID-V1981	Cambodia		2001
		FJ639672	BID-V1983	Cambodia		2001
		FJ639673	BID-V1984	Cambodia		2001
		FJ639674	BID-V1985	Cambodia		2002
		FJ639675	BID-V1987	Cambodia		2003
		FJ639676	BID-V1988	Cambodia		2003
		FJ639677	BID-V1989	Cambodia		2003
		FJ639678	BID-V1992	Cambodia		2003
		FJ639679	BID-V1993	Cambodia		2003
		FJ639680	BID-V1995	Cambodia		2003
		FJ639681	BID-V1996	Cambodia		2003
		FJ639682	BID-V1997	Cambodia		2004
		FJ639683	BID-V1999	Cambodia		2005
		FJ639684	BID-V2000	Cambodia		2005
		FJ639685	BID-V2001	Cambodia		2005
		FJ639686	BID-V2002	Cambodia		2006
		FJ639687	BID-V2004	Cambodia		2006
		FJ639688	BID-V2005	Cambodia		2007
		FJ639689	BID-V2006	Cambodia		2007
		FJ639690	BID-V2007	Cambodia		2007
		FJ639691	BID-V2008	Cambodia		2007
		FJ639692	BID-V2010	Cambodia		2007
		FJ639693	BID-V2011	Cambodia		2007
		FJ639694	BID-V2012	Cambodia		2007
		FJ639695	BID-V2013	Cambodia		2007
		FJ639696	BID-V2014	Cambodia		2007
		FJ850069	BID-V1994	Cambodia		2003
		GQ328923	WI40VI05	Malaysia		2004
		GQ868618	DENV-1/KH/BID-V1990/2003	Cambodia		2003
		GQ868619	BID-V1991	Cambodia		2003
		GQ868630	BID-V3781	Cambodia		2006
		GQ868632	BID-V3792	Cambodia		2008
		GQ868633	BID-V3793	Cambodia		2008
		GQ868635	BID-V3915	Cambodia		2008
		GQ868637	BID-V3919	Cambodia		2000
		GQ868639	BID-V3925	Cambodia		2006
		GU131887	BID-V3775	Cambodia		2006
		GU131888	BID-V3776	Cambodia		2006
		GU131889	BID-V3779	Cambodia		2006
		GU131890	BID-V3780	Cambodia		2006
		GU131891	BID-V3782	Cambodia		2006
		GU131892	BID-V3783	Cambodia		2006
		GU131893	BID-V3785	Cambodia		2007
		GU131894	BID-V3786	Cambodia		2008
		GU131895	BID-V3787	Cambodia		2009
		GU131919	BID-V3912	Cambodia		2008
		GU131920	BID-V3913	Cambodia		2008
		GU131921	BID-V3914	Cambodia		2008
		GU131922	BID-V3917	Cambodia		2008
		GU131923	BID-V3918	Cambodia		2005
		GU131925	BID-V3926	Cambodia		2006
		GU131926	BID-V3927	Cambodia		2006
		HM181936	BID-V4234	Cambodia		2006
		HM181937	BID-V4235	Cambodia		2006
		HM181938	BID-V4236	Cambodia		2006
		HM181939	BID-V4237	Cambodia		2006
		HM181940	BID-V4238	Cambodia		2006
		HM181941	BID-V4239	Cambodia		2006
		HM181942	BID-V4240	Cambodia		2006
		HM181943	BID-V4241	Cambodia		2007
		HM181944	BID-V4244	Cambodia		2007
		HM181945	BID-V4245	Cambodia		2007
		HM181946	BID-V4246	Cambodia		2007
		HM181947	BID-V4247	Cambodia		2007
		HM181948	BID-V4249	Cambodia		2007
		HM181949	BID-V4250	Cambodia		2007
		HM181950	BID-V4251	Cambodia		2007
		HM181951	BID-V4252	Cambodia		2007
		HM181952	BID-V4253	Cambodia		2007
		HM181953	BID-V4254	Cambodia		2007
		HM181954	BID-V4257	Cambodia		2007
		HM181955	BID-V4258	Cambodia		2007
		HM181956	BID-V4259	Cambodia		2007
		HM181957	BID-V4260	Cambodia		2007
		HM181958	BID-V4261	Cambodia		2007
		HM181959	BID-V4262	Cambodia		2007
		HM488255	BID-V4242	Cambodia		2007
		HQ149730	GZ/09/11534	China	Guangzhou	2009
		HQ149731	GZ/09/11562	China	Guangzhou	2009
		HQ588146	DEN1	Vietnam	Danang	2007
		HQ591537	Den003	Vietnam	HN	2008
		HQ591538	Den022	Vietnam	HN	2008
		HQ591539	Den037	Vietnam	HN	2008
		HQ591540	Den039	Vietnam	HN	2008
		HQ591541	Den048	Vietnam	HN	2008
		HQ591542	Den057	Vietnam	HN	2008
		HQ591543	Den061	Vietnam	HN	2008
		HQ591544	Den068	Vietnam	HN	2008
		HQ591545	Den073	Vietnam	HN	2008
		HQ591546	Den075	Vietnam	HN	2008
		HQ591547	Den083	Vietnam	HN	2008
		HQ591548	Den086	Vietnam	HN	2008
		HQ591549	Den100	Vietnam	HN	2008
		HQ591550	Den115	Vietnam	HN	2008
		HQ591551	Den004	Vietnam	HN	2008
		HQ591552	Den005	Vietnam	HN	2008
		HQ591553	Den016	Vietnam	HN	2008
		HQ591554	Den035	Vietnam	HN	2008
		HQ591555	Den065	Vietnam	HN	2008
		HQ591556	Den103	Vietnam	HN	2008
		HQ624983	DF	Cambodia		2007
		HQ624984	DHF	Cambodia		2007
		JF269174	LA-HT-6708/06	Vietnam		2006
		JF269175	LA-HT-6709/06	Vietnam		2006
		JF269176	VL-M-3534/08	Vietnam		2008
		JF269177	VL-M-5946/08	Vietnam		2008
		JF269178	BTr-M-6822/08	Vietnam		2008
		JF269179	BTr-M-74/09	Vietnam		2009
		JF269180	BTr-M-77/09	Vietnam		2009
		JF269181	VL-M-1186/09	Vietnam		2009
		JF269182	VL-M-1187/09	Vietnam		2009
		JF269183	LA-M-3670/09	Vietnam		2009
		JF269184	KG-M-5876/09	Vietnam		2009
		JF937651	DENV-1/KH/BID-V4264/2008	Cambodia		2008
		JN009085	10/GZ/10556	China	Guangzhou	2010
		JN009086	10/GZ/11396	China	Guangzhou	2010
		JN009087	10/GZ/11607	China	Guangzhou	2010
		JN009088	10/GZ/11801	China	Guangzhou	2010
		JN029807	D10007-DG	China		2010
		JN029808	D10012-DG	China		2010
		JN029811	D10030-DG	China		2010
		JN029812	D10046-DG	China		2010
		JN029813	D10102-SZ	China		2010
		JN029814	D10167-GZ	China		2010
		JN029815	GD2008	China		2010
		JN029817	GD1985	China		2010
		JN029818	GD1979	China		2010
		JN376778	AG-M-6554/02	Vietnam		2002
		JN376779	NDI-M-5075/03	Vietnam		2003
		JN376780	LA-HT-4957/04	Vietnam		2004
		JN376781	HCM-M-8636/05	Vietnam		2005
		JN376782	BTr-M-1258/07	Vietnam		2007
		JN376783	BT-M-531/10	Vietnam		2010
		JN376784	CT-M-0399/11	Vietnam		2011
		JN415487	Vietnam 2010	Vietnam		2010
		JN415496	Cambodia 2007	Cambodia		2007
		JN415509	Laos 2007	Laos		2007
		JN415511	Malaysia 2005	Malaysia		2005
		JN415512	Malaysia 2008	Malaysia		2008
		JN415533	Vietnam 2006	Vietnam		2006
		JN415534	Vietnam 2008a	Vietnam		2008
		JN415535	Vietnam 2008b	Vietnam		2008
		JN697057	DH/S1/05/154	Malaysia	DH	2005
		JN697058	DH/S1/05/152	Malaysia	DH	2005
		JN819423	BID-V1982	Cambodia		2001
		JQ002658	GZ257	China		2001
		JQ048541	DG14	China	Dongguan	2011
		JQ277846	GZ226	China		2005
		JQ277847	GZ557	China		2005
		JQ277848	GZLIU	China		2006
		JQ277849	GZ1741	China		2006
		JQ277850	GZ4020	China		2006
		JQ277851	GZ1642	China		2006
		JQ277852	GZ1762	China		2006
		JQ277853	GZ3069	China		2006
		JQ277854	GZ6552	China		2006
		JQ277855	GZ1707	China		2006
		JQ277856	GZ1751	China		2006
		JQ277857	GZ1904	China		2006
		JQ277858	GZ1913	China		2006
		JQ277859	GZ1914	China		2006
		JQ277860	GZ2405	China		2006
		JQ277861	GZ2581	China		2006
		JQ277862	GZ1770	China		2006
		JQ277863	GZ3810	China		2006
		JQ277864	GZ2407	China		2006
		JQ277865	GZ3790	China		2006
		JQ277866	GZ3809	China		2006
		JQ277867	GZ3840	China		2006
		JQ277868	GZ4266	China		2006
		JQ277869	GZ6550	China		2006
		JQ277870	GZ6551	China		2006
		JQ277871	GZ6553	China		2006
		JQ277872	GZ6554	China		2006
		JQ277873	GZ6555	China		2006
		JQ277874	GZ6556	China		2006
		JQ277879	GZ5668	China		2007
		JQ277880	GZ6833	China		2007
		JQ277881	GZ6519	China		2007
		JQ277882	GZ7849	China		2008
		JQ277883	GZ11562	China		2009
		JQ287664	BID-V1998	Cambodia		2004
		JQ287665	BID-V4248	Cambodia		2007
		JX088739	GZ8581	China		2011
		JX088740	GZ8214	China		2011
		JX088741	GZ8255	China		2011
		JX088743	GZ7360	China		2011
		JX093655	09DX603	Vietnam		2011
		JX093656	09DX604	Vietnam		2011
		JX093657	09DX605	Vietnam		2011
		JX093658	09DX607	Vietnam		2011
		JX093659	09DX610	Vietnam		2011
		JX093660	09DX616	Vietnam		2011
		JX093661	09DX618	Vietnam		2011
		JX093662	09DX622	Vietnam		2011
		JX093663	09DX623	Vietnam		2011
		JX093664	09DX624	Vietnam		2011
		JX093665	09DX627	Vietnam		2011
		JX093666	09DX631	Vietnam		2011
		JX093667	09DX632	Vietnam		2011
		JX093668	09DX633	Vietnam		2011
		JX093669	09DX637	Vietnam		2011
		JX093670	09DX639	Vietnam		2011
		JX093671	09DX647	Vietnam		2011
		JX093672	09DX650	Vietnam		2011
		JX093673	09DX651	Vietnam		2011
		JX093674	09DX653	Vietnam		2011
		JX093675	09DX654	Vietnam		2011
		JX093676	09DX656	Vietnam		2011
		JX093677	09DX658	Vietnam		2011
		JX093678	09DX659	Vietnam		2011
		JX093679	09DX660	Vietnam		2011
		JX093680	09DX662	Vietnam		2011
		JX093681	09DX663	Vietnam		2011
		JX093682	09DX667	Vietnam		2011
		JX093683	09DX668	Vietnam		2011
		JX093684	09DX669	Vietnam		2011
		JX093685	09DX676	Vietnam		2011
		JX093686	09DX686	Vietnam		2011
		JX093687	09DX687	Vietnam		2011
		JX093688	09DX690	Vietnam		2011
		JX093689	09DX695	Vietnam		2011
		JX093690	09DX702	Vietnam		2011
		JX093691	09DX706	Vietnam		2011
		JX093692	09DX708	Vietnam		2011
		JX093693	09DX710	Vietnam		2011
		JX093694	09DX711	Vietnam		2011
		JX093695	09DX714	Vietnam		2011
		JX093696	09DX716	Vietnam		2011
		JX093697	09DX724	Vietnam		2011
		JX093698	09DX806	Vietnam		2011
		JX093699	09DX812	Vietnam		2011
		JX093700	09DX813	Vietnam		2011
		JX093701	09DX818	Vietnam		2011
		JX093702	09DX823	Vietnam		2011
		JX093703	09DX826	Vietnam		2011
		JX093704	09DX829	Vietnam		2011
		JX093705	09DX833	Vietnam		2011
		JX093706	09DX834	Vietnam		2011
		JX093707	09DX836	Vietnam		2011
		JX093708	09DX837	Vietnam		2011
		JX093709	09DX840	Vietnam		2011
		JX093710	09DX845	Vietnam		2011
		JX093711	09DX846	Vietnam		2011
		JX093712	09DX849	Vietnam		2011
		JX093713	09DX850	Vietnam		2011
		JX093714	09DX852	Vietnam		2011
		JX093715	09DX855	Vietnam		2011
		JX093716	09DX857	Vietnam		2011
		JX093717	09DX859	Vietnam		2011
		JX093718	09DX865	Vietnam		2011
		JX093719	09DX872	Vietnam		2011
		JX093720	09DX874	Vietnam		2011
		JX093721	09DX875	Vietnam		2011
		JX093722	09DX877	Vietnam		2011
		JX093723	09DX879	Vietnam		2011
		JX093724	09DX883	Vietnam		2011
		JX446299	VN 06DX-1	Vietnam		2009
		JX446300	VN 06DX-4	Vietnam		2009
		JX446301	VN 06DX-5	Vietnam		2009
		JX446302	VN 06DX-8	Vietnam		2009
		JX446303	VN 06DX-9	Vietnam		2009
		JX446304	VN 06DX-10	Vietnam		2009
		JX446305	VN 06DX-11	Vietnam		2009
		JX446306	VN 06DX-12	Vietnam		2009
		JX476084	06DX-19	Vietnam		2009
		JX476085	06DX-22	Vietnam		2009
		JX476086	09DX2-728	Vietnam		2012
		JX476087	09DX2-733	Vietnam		2012
		JX476088	09DX2-736	Vietnam		2012
		JX476089	09DX2-739	Vietnam		2012
		JX476090	13DX3-728	Vietnam		2012
		JX476091	13DX3-729	Vietnam		2012
		JX476092	13DX3-734	Vietnam		2012
		JX476093	13DX3-749	Vietnam		2012
		JX476094	13DX3-762	Vietnam		2012
		JX476095	13DX3-825	Vietnam		2012
		JX569839	06DX-27	Vietnam		2009
		JX569840	06DX-30	Vietnam		2009
		JX569841	06DX-31	Vietnam		2009
		JX569842	06DX-32	Vietnam		2009
		JX569843	06DX-35	Vietnam		2009
		JX569844	06DX-36	Vietnam		2009
		JX569845	06DX-39	Vietnam		2009
		JX569846	06DX-44	Vietnam		2009
		KC006934	11/GZ/02	China	Guangzhou	2011
		KC006935	11/GZ/03	China	Guangzhou	2011
		KC006936	11/GZ/04	China	Guangzhou	2011
		KC006937	11/GZ/05	China	Guangzhou	2011
		KC006938	11/GZ/06	China	Guangzhou	2011
		KC006939	11/GZ/07	China	Guangzhou	2011
		KC006940	11/GZ/08	China	Guangzhou	2011
		KC006941	11/GZ/09	China	Guangzhou	2011
		KC006942	11/GZ/10	China	Guangzhou	2011
		KC006943	11/GZ/11	China	Guangzhou	2011
		KC006944	11/GZ/12	China	Guangzhou	2011
		KC136240	GZ63	China		2011
		KC172829	XB998	Laos		2008
		KC172830	XB1011	Laos		2008
		KC172831	LNT613	Laos		2008
		KC172832	LNT1128	Laos		2009
		KC172833	SV36	Laos		2008
		KC172834	SV68	Laos		2008
		KC172835	UI13412	Laos		2008
		KC182082	LNT1617	Laos		2010
		KC182083	LNT1660	Laos		2010
		KC182084	LNT1975	Laos		2010
		KC182086	SV224	Laos		2009
		KC182087	SV243	Laos		2009
		KC182088	SV375	Laos		2009
		KC182089	SV414	Laos		2009
		KC182090	SV437	Laos		2009
		KC182091	SV540	Laos		2010
		KC182092	SV559	Laos		2010
		KC182093	SV594	Laos		2010
		KC182094	SV602	Laos		2010
		KC182095	SV688	Laos		2010
		KC182096	UI9812	Laos		2007
		KC182097	UI10013	Laos		2007
		KC182098	UI10179	Laos		2007
		KC182099	UI10239	Laos		2007
		KC182100	UI10342	Laos		2007
		KC182101	UI10426	Laos		2007
		KC182102	UI10479	Laos		2007
		KC182104	UI12404	Laos		2008
		KC182105	UI12525	Laos		2008
		KC182106	UI12658	Laos		2008
		KC182107	UI12715	Laos		2008
		KC182108	UI17248	Laos		2010
		KC182109	UI17367	Laos		2010
		KC182110	UI17459	Laos		2010
		KC182111	UI17588	Laos		2010
		KC182112	UI17891	Laos		2010
		KC182113	UI17968	Laos		2010
		KC759167	DF1203	China		2012
		KC861917	D1.CanTho.09502.09	Vietnam		2009
		KC861918	D1..1518	Vietnam		2006
		KC861919	D1.HaNoi.BM09117.17	Vietnam		2009
		KC861920	D1.Hanoi.92103.28	Vietnam		2003
		KC861921	D1.NgheAn.128804.16	Vietnam		2004
		KC861922	D1.QuyNhon.29.06	Vietnam		2006
		KC861923	D1.NgheAn.129104.18	Vietnam		2004
		KC861924	D1.DaNang.96032.24	Vietnam		2009
		KC861925	D1.CanTho.09527.09	Vietnam		2009
		KC861926	D1.NhaTrang.675.24	Vietnam		2007
		KC861927	D1.NhaTrang.1181.15	Vietnam		2009
		KC861928	D1.NhaTrang.1182.15	Vietnam		2009
		KC861929	D1.DacNong.107204.9	Vietnam		2004
		KC861930	D1.QuangBinh.54002.11	Vietnam		2002
		KC861931	D1.DaNang.98413.2	Vietnam		2009
		KC861932	D1.HaTay 1789	Vietnam		2008
		KC861933	D1.NgheAn.1762.8	Vietnam		2008
		KC861934	D1.NgheAn.129804.19	Vietnam		2004
		KC861935	D1.Hanoi.1844.13	Vietnam		2008
		KC861936	D1.HaNoi2.10901077.22	Vietnam		2009
		KC861937	D1.QuangBinh.50702.12	Vietnam		2002
		KC861938	D1.NhaTrang.1082.29	Vietnam		2008
		KC861939	D1.NhaTrang.33.29	Vietnam		2005
		KC861940	D1.QuyNhon.45.07	Vietnam		2007
		KC861941	D1.CanTho.08479.08	Vietnam		2008
		KC861942	D1.HaNoi2.BM0913.27	Vietnam		2009
		KC861943	D1.DacNong107104.9	Vietnam		2004
		KC861944	D1.HaNoi1.BM09116.16	Vietnam		2009
		KC861945	D1.QuyNhon.1245.23	Vietnam		2009
		KC861946	D1.QuyNhon.1364.10	Vietnam		2009
		KC861947	D1.ThanhHoa.268.99	Vietnam		1999
		KC861948	D1.NgheAn.10	Vietnam		2008
		KC861949	D1.NgheAn.10901067.30	Vietnam		2009
		KC861950	D1.QuyNhon.1323.19	Vietnam		2009
		KC861951	D1.HaNoi.1284.15	Vietnam		2004
		KC861952	D1.NhaTrang.621.22	Vietnam		2007
		KC861953	D1.CanTho.09539.09	Vietnam		2009
		KC861954	D1.DacNong.105904.6	Vietnam		2004
		KC861955	D1.HaNoi1.1802.5	Vietnam		2008
		KC861956	D1.NgheAn.128604.	Vietnam		2004
		KC861957	D1.QuyNhon.1365.1	Vietnam		2009
		KC861958	D1.BuonMeThuot.1064.10	Vietnam		2004
		KC861959	D1.DaNang.99730.7	Vietnam		2009
		KC861960	D1.NhaTrang.1094.2	Vietnam		2009
		KC861961	D1.HaNoi.118.98	Vietnam		1998
		KC861962	D1.NhaTrang.1214.17	Vietnam		2009
		KC861963	D1.QuyNhon.1380.20	Vietnam		2009
		KC861964	D1.NgheAn.87403.31	Vietnam		2003
		KC861965	D1.NgheAn.1520	Vietnam		2006
		KC861966	D1.QuyNhon.17.06	Vietnam		2006
		KC861967	D1.QuyNhon.60.06	Vietnam		2006
		KC861968	D1.HaNoi1.10901007.4	Vietnam		2009
		KC861969	D1.HaNoi1.1844.13	Vietnam		2008
		KC861970	D1.ThanhHoa.1679.15	Vietnam		2007
		KC861971	D1.HaTinh.151.98	Vietnam		1998
		KC861972	D1.DacNong.106004.10	Vietnam		2004
		KC861973	D1.QuyNhon.1331.3	Vietnam		2009
		KC861974	D1.QuyNhon.1239.22	Vietnam		2008
		KC861975	D1.QuyNhon.1306.11	Vietnam		2006
		KC861976	D1.NhaTrang.609.24	Vietnam		2007
		KC861977	D1.QuyNhon.1259.27	Vietnam		2008
		KC861978	D1.QuyNhon.12.06	Vietnam		2006
		KC861979	D1.QuangBinh.49902.13	Vietnam		2002
		KF060913	12/GZ/3297	China		2012
		KF060914	12/GZ/8309	China		2012
		KF060915	12/GZ/13795	China		2012
		KF060916	2/GZ/14480	China		2012
		KF060917	12/GZ/15453	China		2012
		KF060918	12/GZ/15556	China		2012
		KF559253	M47317	Myanmar		2002
		KF559255	M62690	Myanmar		2005
		KF559256	M68417	Myanmar		2007
		KF559257	M80579	Myanmar		2009
		KF921932	BID-V4255	KH		2007
		KF921933	BID-V4256	KH		2007
		KF926700	JH8/2011	Laos		2011
		KF955406	BID-V2373	KH		2001
		KF955440	BID-V2009	KH		2007
		KF955444	BID-V3784	KH		2007
		KF955445	BID-V3794	KH		2003
		KF971869	HuangPu01	CHN		2013
		KF971870	Guzhen01	CHN		2013
		KF971871	Henglan01	CHN		2013
		KJ415097	ZJ/11/13	China		2013
		KJ415097:1-1485	ZJ	China		2013
		KJ438293	GZ10	China		2013
		KJ438294	GZ22	China		2013
		KJ438295	GZ23	China		2013
		KJ438296	GZ27	China		2013
		KJ438297	GZ28	China		2013
		KJ470712	RL9	China		2013
		KJ470713	RL11	China		2013
		KJ470714	RL38	China		2013
		KJ470715	RL39	China		2013
		KJ470716	RL40	China		2013
		KJ470718	RL48	China		2013
		KJ470719	RL49	China		2013
		KJ470720	RL50	China		2013
		KJ470722	RL52	China		2013
		KJ470723	RL53	China		2013
		KJ470724	RL55	China		2013
		KJ470725	RL57	China		2013
		KJ470726	RL58	China		2013
		KJ470727	RL6	China		2013
		KJ470728	RL12	China		2013
		KJ470729	RL16	China		2013
		KJ470731	RL22	China		2013
		KJ470732	RL29	China		2013
		KJ470733	RL30	China		2013
		KJ470734	RL31	China		2013
		KJ470735	RL32	China		2013
		KJ470736	RL34	China		2013
		KJ470737	RL35	China		2013
		KJ470738	RL43	Myanmar		2013
		KJ470739	RL109	Myanmar		2013
		KJ470740	RL161	Myanmar		2013
		KJ470741	RL181	Myanmar		2013
		KJ470742	RL238	Myanmar		2013
		KJ545437	GD-D13038	China	Zhongshan	2013
		KJ545438	GD-D13040	China	Zhongshan	2013
		KJ545439	GD-D13041	China	Zhongshan	2013
		KJ545441	GD-D13045	China	Zhongshan	2013
		KJ545443	GD-D13232	China	Jiangmen	2013
		KJ545444	GD-D13227	China	Jiangmen	2013
		KJ545445	GD-D13048	China	Zhongshan	2013
		KJ545446	GD-D13058	China	Zhongshan	2013
		KJ545447	GD-D13157	China	Zhuhai	2013
		KJ545448	GD-D13156	China	Zhuhai	2013
		KJ545449	GD-D13176	China	Foshan	2013
		KJ545450	GD-D12037	China	Zhuhai	2012
		KJ545452	GD-D13012	China	Foshan	2013
		KJ545456	GD-D13168	China	Guangzhou	2013
		KJ545458	GD-D13024	China	Zhongshan	2013
		KJ545459	GD-D13202	China	Guangzhou	2013
		KJ545460	GD-D13380	China	Jiangmen	2013
		KJ545461	GD-D13381	China	Jiangmen	2013
		KJ545462	GD-D13187	China	Guangzhou	2013
		KJ545463	GD-D13185	China	Guangzhou	2013
		KJ545464	GD-D13182	China	Foshan	2013
		KJ545465	GD-D13212	China	Jiangmen	2013
		KJ545466	GD-D13112	China	Zhuhai	2013
		KJ545467	GD-D13143	China	Zhuhai	2013
		KJ545475	GD-D13427	China		2013
		KJ545476	GD-D13438	China		2013
		KJ545477	GD-D13432	China		2013
		KJ806817	584Y12	Malaysia	Johor	2012
		KJ806819	1913Y12	Malaysia	Selangor	2012
		KJ806820	D77Y12	Malaysia	Kedah	2012
		KJ806821	507Y13	Malaysia	Pahang	2013
		KJ806822	2539Y13	Malaysia	KL	2013
		KJ806823	D90Y13	Malaysia	Perak	2013
		KJ806824	2779Y13	Malaysia	Penang	2013
		KJ806825	2757Y13	Malaysia	Pahang	2013
		KJ806826	641Y13	Malaysia	Terengganu	2013
		KJ806827	3Y13	Malaysia	Perak	2013
		KJ806828	858Y13	Malaysia	Melaka	2013
		KJ806829	79Y13	Malaysia	KL	2013
		KJ806830	1983Y13	Malaysia	NSembilan	2013
		KJ806831	036Y13	Malaysia	Johor	2013
		KJ806832	3509Y13	Malaysia	KL	2013
		KJ806833	3220Y13	Malaysia	Melaka	2013
		KJ806834	3162Y13	Malaysia	Pahang	2013
		KJ806835	3913Y13	Malaysia	NSembilan	2013
		KJ806836	643Y13	Malaysia	Johor	2013
		KJ806837	2657Y13	Malaysia	Melaka	2013
		KJ806838	038Y13	Malaysia	Johor	2013
		KJ806839	246Y13	Malaysia	Sabah	2013
		KJ806840	D84Y13	Malaysia	Perlis	2013
		KJ806841	2893Y13	Malaysia	NSembilan	2013
		KJ806842	2910Y13	Malaysia	Melaka	2013
		KJ806843	1359Y13	Malaysia	KL	2013
		KJ806844	D98Y13	Malaysia	Perlis	2013
		KJ806845	2072Y13	Malaysia	Selangor	2013
		KJ806846	1869Y13	Malaysia	Selangor	2013
		KJ806847	2616Y13	Malaysia	Selangor	2013
		KJ806848	2008Y13	Malaysia	Selangor	2013
		KJ806849	1750Y13	Malaysia	Selangor	2013
		KJ806850	2609Y13	Malaysia	Selangor	2013
		KJ806851	958Y13	Malaysia	Selangor	2013
		KJ806852	2596Y13	Malaysia	Selangor	2013
		KJ806853	2119Y13	Malaysia	Selangor	2013
		KJ806854	1992Y13	Malaysia	Selangor	2013
		KJ806855	2057Y13	Malaysia	Selangor	2013
		KJ806871	487Y14	Malaysia	NSembilan	2014
		KJ806872	668Y14	Malaysia	Perak	2014
		KJ806873	942Y14	Malaysia	Kelantan	2014
		KJ806874	946Y14	Malaysia	Kelantan	2014
		KJ807795	13/GZ/25559	China		2013
		KP185303	Guangzhou14-02	China		2014
		KP191493	D14001	China		2014
		KP191500	D14033	China		2014
		KP191501	D14055	China		2014
		KP191511	D14156	China		2014
		KP191512	D14164	China		2014
		KP191516	D14185	China		2014
		KP191521	D14234	China		2014
		KP191523	D14249	China		2014
		KP723474	GZ32	China		2014
		KP723476	GZ35	China		2014
		KR028435	ZW-0802	China		2014
		KR051908	Mdy-214	Myanmar		2013
		KR051909	Mdy-283	Myanmar		2013
		KR051910	Mdy-236	Myanmar		2013
		KR051911	Mdy-107	Myanmar		2013
		KR051912	Mdy-72	Myanmar		2013
		KR051913	Mdy-200	Myanmar		2013
		KR051914	Mdy-181	Myanmar		2013
		KR051915	Mdy-67	Myanmar		2013
		KR051916	Mdy-120	Myanmar		2013
		KR051917	Mdy-243	Myanmar		2013
		KR051918	Mdy-73	Myanmar		2013
		KR051919	Mdy-249	Myanmar		2013
		KR051920	Mdy-263	Myanmar		2013
		KR051921	Mdy-274	Myanmar		2013
		KR051922	Mdy-235	Myanmar		2013
		KR051923	Mdy-237	Myanmar		2013
		KR051924	Mdy-115	Myanmar		2013
		KR051925	Mdy-268	Myanmar		2013
		KR051926	Mdy-51	Myanmar		2013
		KR051927	Mdy-266	Myanmar		2013
		KR051928	Mdy-219	Myanmar		2013
		KR051929	Mdy-260	Myanmar		2013
		KR051930	Mdy-43	Myanmar		2013
		KR919809	Cam2013	Cambodia		2013
		KT037103	E101	China		2014
		KT037105	E98	China		2014
		KT037106	E86	China		2014
		KT037107	E80	China		2014
		KT037108	E79	China		2014
		KT037109	E66	China		2014
		KT187564	GZDF716	China		2014
		KT232178	GZ2014-B01	China		2014
		KT232179	GZ2014-B02	China		2014
		KT232180	GZ2014-B03	China		2014
		KT232181	GZ2014-B04	China		2014
		KT232182	GZ2014-B05	China		2014
		KT232183	GZ2014-B06	China		2014
		KT232184	GZ2014-B07	China		2014
		KT232185	GZ2014-B08	China		2014
		KT232186	GZ2014-B09	China		2014
		KT232187	GZ2014-B10	China		2014
		KT232188	GZ2014-B11	China		2014
		KT232189	GZ2014-B12	China		2014
		KT232190	GZ2014-B13	China		2014
		KT232191	GZ2014-B14	China		2014
		KT232192	GZ2014-B15	China		2014
		KT232193	GZ2014-B16	China		2014
		KT232194	GZ2014-B17	China		2014
		KT306907	Guzhen-01	China		2015
		KT345174	FS-D15001	China		2015
		KT382295	ZW-93	China		2014
		KT382297	ZW-55	China		2014
		KT382298	ZW-54	China		2014
		KT382304	ZW-76	China		2014
		KT428609	ZW-92	China		2014
		KT452791	61117	Myanmar		2005
		KT453224	FS-D14017	China		2014
		KT453225	FS-D14024	China		2014
		KT453226	FS-D14047	China		2014
		KT453227	FS-D14029	China		2014
		KT453228	FS-D14036	China		2014
		KT453229	FS-D14034	China		2014
		KT751340	Guangzhou/2014/1	China		2015
		KT751341	Guangzhou/2014/2	China		2015
		KT751344	Guangzhou/2014/5	China		2015
		KT751345	Guangzhou/2014/6	China		2015
		KT819303	Guangzhou14-36	China		2014
		KT824985	Cambodia 2012	Cambodia		2012
		KT825001	Myanmar 2013	Myanmar		2013
		KT825017	Vietnam 2013	Vietnam		2013
		KT825033	Vietnam 2014	Vietnam		2014
		KT825037	Malaysia 2015a	Malaysia		2015
		KT825038	Malaysia 2015b	Malaysia		2015
		KT825039	Myanmar 2015	Myanmar		2015
		KT825044	Vietnam 2015	Vietnam		2015
		KT825055	Cambodia 2013	Cambodia		2013
		KT825069	Malaysia 2015	Malaysia		2015
		KT827365	6553	China		2006
		KT827368	6519	China		2007
		KT827369	8513	China		2011
		KT827370	26785	China		2013
		KT827371	33462	China		2014
		KT827372	35293	China		2014
		KT827373	34502	China		2014
		KT827376	33754	China		2014
		KT827379	14828	China		2015
		KU509260	DENV1-3616	China		2008
		KU509292	11100	Vietnam		2014
		KU509293	DENV1-11656	China		2014
		KU570091	379	China		2004
		KU570092	412	China		2004
		KU570093	431	China		2004
		KU570094	64	China		2010
		KU570095	189	China		2012
		KU570100	189	China		2013
		KU570102	6	China		2014
		KU570115	346	China		2014
		KU570116	353	China		2014
		KU570117	463	China		2014
		KU666939	TM24	Malaysia		2014
		KU666940	TM50	Malaysia		2014
		KU666941	TM99	Malaysia		2014
		KU666942	TM100	Malaysia		2014
		KU672342	GZ84	China		2014
		KX056445	DGRL6	China	YN	2014
		KX056446	DGRL32	China	YN	2014
		KX056447	DGRL77	China	YN	2014
		KX056448	DGRL157	China	YN	2014
		KX056449	DGRL161	China	YN	2014
		KX056450	DGRL177	China	YN	2014
		KX056451	DGRL154	China	YN	2014
		KX056452	DGRL156	China	YN	2014
		KX056453	DGRL234	China	YN	2014
		KX056454	DGRL277	China	YN	2014
		KX056455	DGRL283	China	YN	2014
		KX056456	GM1502	China	YN	2015
		KX056457	GM1509	China	YN	2015
		KX056458	GM1510	China	YN	2015
		KX056459	LC1502	China	YN	2015
		KX056460	YNH12	China	YN	2013
		KX056462	15DGR5	China	YN	2015
		KX056463	15DGR6	China	YN	2015
		KX056464	15DGR7	China	YN	2015
		KX056465	15DGR14	China	YN	2015
		KX056466	15DGR37	China	YN	2015
		KX056467	15DGR55	China	YN	2015
		KX056468	15DGR79	China	YN	2015
		KX056469	15DGR103	China	YN	2015
		KX056470	15DGR116	China	YN	2015
		KX056471	15DGR127	China	YN	2015
		KX056472	15DGR165	China	YN	2015
		KX056473	15DGR401	China	YN	2015
		KX056474	15DGR410	China	YN	2015
		KX082948	GZHaizhu397	China		2013
		KX082949	GZHaizhu416	China		2013
		KX082950	GZHaizhu417	China		2013
		KX082951	GZHaizhu490	China		2013
		KX082952	GZHaizhu820	China		2014
		KX082953	GZHaizhu1482	China		2014
		KX082954	GZHaizhu1880	China		2014
		KX082955	GZHaizhu1916	China		2014
		KX082956	GZHaizhu2294	China		2014
		KX082957	GZHaizhu2372	China		2014
		KX082958	GZHaizhu2584	China		2014
		KX225492	GZ-11	China	GZ	2015
		KX357900	Myeik92	Myanmar		2015
		KX357901	Myeik89	Myanmar		2015
		KX357902	Myeik88	Myanmar		2015
		KX357903	Myeik85	Myanmar		2015
		KX357904	Myeik83	Myanmar		2015
		KX357905	Myeik81	Myanmar		2015
		KX357906	Myeik104	Myanmar		2015
		KX357907	Myeik77	Myanmar		2015
		KX357908	Myeik68	Myanmar		2015
		KX357909	Myeik67	Myanmar		2015
		KX357910	Myeik63	Myanmar		2015
		KX357911	Myeik62	Myanmar		2015
		KX357912	Myeik48	Myanmar		2015
		KX357913	Myeik46	Myanmar		2015
		KX357914	Myeik3	Myanmar		2015
		KX357915	Mandalay001	Myanmar		2015
		KX357916	Mandalay006	Myanmar		2015
		KX357917	Mandalay014	Myanmar		2015
		KX357918	Mandalay016	Myanmar		2015
		KX357919	Mandalay025	Myanmar		2015
		KX357920	Mandalay026	Myanmar		2015
		KX357921	Mandalay030	Myanmar		2015
		KX357922	Mandalay044	Myanmar		2015
		KX357923	Mandalay088	Myanmar		2015
		KX357924	Mandalay103	Myanmar		2015
		KX357925	Mandalay110	Myanmar		2015
		KX357926	Mandalay114	Myanmar		2015
		KX357927	Mandalay117	Myanmar		2015
		KX357928	Mandalay119	Myanmar		2015
		KX357929	Mandalay120	Myanmar		2015
		KX357930	Mandalay122	Myanmar		2015
		KX357931	Mandalay133	Myanmar		2015
		KX357932	Mandalay134	Myanmar		2015
		KX357933	Mandalay138	Myanmar		2015
		KX357934	Mandalay143	Myanmar		2015
		KX357935	Mandalay147	Myanmar		2015
		KX357936	Mandalay148	Myanmar		2015
		KX357937	Mandalay150	Myanmar		2015
		KX357938	Mandalay161	Myanmar		2015
		KX357939	Mandalay181	Myanmar		2015
		KX357940	Mandalay19	Myanmar		2015
		KX357941	Mandalay192	Myanmar		2015
		KX357942	Mandalay194	Myanmar		2015
		KX357943	Mandalay197	Myanmar		2015
		KX357944	Mandalay196	Myanmar		2015
		KX357945	Mandalay201	Myanmar		2015
		KX357946	Mandalay202	Myanmar		2015
		KX357947	Mandalay22	Myanmar		2015
		KX357948	Mandalay108	Myanmar		2015
		KX357949	Mandalay32	Myanmar		2015
		KX357950	Mandalay36	Myanmar		2015
		KX357951	Mandalay37	Myanmar		2015
		KX357952	Mandalay39	Myanmar		2015
		KX357953	Mandalay49	Myanmar		2015
		KX357954	Mandalay50	Myanmar		2015
		KX357955	Mandalay61	Myanmar		2015
		KX357956	Mandalay63	Myanmar		2015
		KX357957	Mandalay64	Myanmar		2015
		KX357958	Mandalay78	Myanmar		2015
		KX357959	Mandalay79	Myanmar		2015
		KX357960	Mandalay8	Myanmar		2015
		KX357961	Mandalay81	Myanmar		2015
		KX357962	Mandalay86	Myanmar		2015
		KX357963	Mandalay87	Myanmar		2015
		KX357964	Mandalay92	Myanmar		2015
		KX357965	Mandalay93	Myanmar		2015
		KX357966	Mandalay96	Myanmar		2015
		KX357967	Mandalay97	Myanmar		2015
		KX357968	MandalayA21	Myanmar		2015
		KX357969	Myeik35	Myanmar		2015
		KX357970	Myeik31	Myanmar		2015
		KX357971	Myeik23	Myanmar		2015
		KX357972	Myeik15	Myanmar		2015
		KX357973	Myeik14	Myanmar		2015
		KX357974	Myeik12	Myanmar		2015
		KX357975	Myeik108	Myanmar		2015
		KX452050	TM19	Malaysia		2014
		KX452051	TM23	Malaysia		2014
		KX452052	TM27	Malaysia		2014
		KX452053	TM30	Malaysia		2014
		KX452054	TM32	Malaysia		2014
		KX452055	TM45	Malaysia		2014
		KX452056	TM70	Malaysia		2014
		KX452057	TM71	Malaysia		2014
		KX452058	TM79	Malaysia		2014
		KX452059	TM80	Malaysia		2014
		KX452060	TM85	Malaysia		2014
		KX452061	TM118	Malaysia		2014
		KX452062	TM150	Malaysia		2014
		KX452063	TM188	Malaysia		2014
		KX452064	TM236	Malaysia		2014
		KX452065	TM248	Malaysia		2014
		KX452068	TM245	Malaysia		2014
		KX458013	N5	China		2014
		KX620454	Sz-9	China		2014
		KX620455	Sz-25	China		2014
		KX621250	GZ8_46	China		2014
		KX621253	GZ-201601	China		2013
		KY038882	RLDEN33	China		2013
		KY038883	RLDEN31	China		2013
		KY038884	RLDEN36	China		2013
		KY038885	YNH12	China		2013
		KY038886	LCDEN1514	China		2015
		KY038887	RLDEN1493	China		2014
		KY038888	RLDEN1487	China		2014
		KY038889	RLDEN1496	China		2014
		KY038890	KMDEN1505	China		2015
		KY038891	RLDEN1435	China		2014
		KY038892	RLDEN1438	China		2014
		KY038893	RLDEN1415	China		2014
		KY038894	RLDEN1483	China		2014
		KY038895	RLDEN1485	China		2015
		KY495793	Vietnam 2016	Vietnam		2016
		KY818153	DV1/MALAYSIA/168	Malaysia		2012
		KY849701	SV337	Laos		2009
		KY849702	UI17524	Laos		2010
		KY849703	LNT1660	Laos		2010
		KY849704	LNT2313	Laos		2011
		KY849705	SV32	Laos		2008
		KY849706	SV86	Laos		2008
		KY849707	SV130	Laos		2009
		KY849708	SV204	Laos		2009
		KY849709	SV218	Laos		2009
		KY849710	SV220	Laos		2009
		KY849711	SV228	Laos		2009
		KY849712	SV231	Laos		2009
		KY849713	SV232	Laos		2009
		KY849714	SV243	Laos		2009
		KY849715	SV381	Laos		2009
		KY849716	SV385	Laos		2009
		KY849717	SV409	Laos		2009
		KY849718	SV410	Laos		2009
		KY849719	SV427	Laos		2009
		KY849720	SV437	Laos		2009
		KY849721	SV532	Laos		2010
		KY849722	SV541	Laos		2010
		KY849723	SV582	Laos		2010
		KY849724	UI14612	Laos		2009
		KY849725	UI15040	Laos		2009
		KY849726	UI15219	Laos		2009
		KY849727	UI15488	Laos		2009
		KY849728	UI15711	Laos		2009
		KY849729	UI15814	Laos		2009
		KY849730	UI17443	Laos		2010
		KY849731	UI17517	Laos		2010
		KY849732	UI17578	Laos		2010
		KY849733	UI17968	Laos		2010
		KY849734	UI18014	Laos		2010
		KY849735	UI18022	Laos		2010
		KY849736	UI18058	Laos		2010
		KY849737	UI18560	Laos		2010
		KY849738	UI18600	Laos		2010
		KY849739	UI18608	Laos		2010
		KY849740	SV36	Laos		2008
		KY849741	SV68	Laos		2008
		KY849742	SV300	Laos		2009
		KY849743	SV594	Laos		2010
		KY849744	SV602	Laos		2010
		KY849745	UI14029	Laos		2009
		KY849746	UI14881	Laos		2009
		KY849747	UI17268	Laos		2010
		KY849748	SV393	Laos		2009
		KY849749	SV79	Laos		2008
		KY849750	SV224	Laos		2009
		KY849751	SV671	Laos		2010
		KY882520	DV1/MALAYSIA/187	MALAYSIA		2011
		KY886976	TZ38	CHINA		2016
		KY886977	TZ15	CHINA		2016
		KY886978	TZ16	CHINA		2016
		KY886979	TZ19	CHINA		2016
		KY886980	TZ21	CHINA		2016
		KY971685	HN1283	Vietnam		2004
		KY971686	HN1760	Vietnam		2008
		KY971687	HN1778	Vietnam		2008
		KY971688	HN1787	Vietnam		2008
		KY971689	HN1841	Vietnam		2008
		KY971690	HN1855	Vietnam		2008
		KY971691	901007	Vietnam		2009
		KY971692	901008	Vietnam		2009
		KY971693	901038	Vietnam		2009
		KY971694	901039	Vietnam		2009
		KY971695	901040	Vietnam		2009
		KY971696	901042	Vietnam		2009
		KY971697	901045	Vietnam		2009
		KY971698	901077	Vietnam		2009
		KY971699	901091	Vietnam		2009
		KY971700	901101	Vietnam		2009
		KY971701	1001290	Vietnam		2010
		KY971702	1001383	Vietnam		2010
		KY971703	1001388	Vietnam		2010
		KY971704	1001389	Vietnam		2010
		KY971705	1001390	Vietnam		2010
		KY971706	1001391	Vietnam		2010
		KY971707	1001392	Vietnam		2010
		KY971708	1001393	Vietnam		2010
		KY971709	1001397	Vietnam		2010
		KY971710	1001399	Vietnam		2010
		KY971711	1001406	Vietnam		2010
		KY971712	1001407	Vietnam		2010
		KY971713	12011043	Vietnam		2012
		KY971714	12011221	Vietnam		2012
		KY971715	12011226	Vietnam		2012
		KY971716	12011232	Vietnam		2012
		KY971717	HN5355	Vietnam		2013
		KY971718	HN60	Vietnam		2015
		KY971719	HN65	Vietnam		2015
		LC038146	NIID67	Myanmar		2014
		LC038146	NIID67	Myanmar		2014
		LC148022	NIID40	Malaysia		2004
		LC148022	NIID40	Malaysia		2004
		LC148025	NIID92	Cambodia		2008
		LC148025	NIID92	Cambodia		2008
		MF405201	YNPE1	China		2015
		MF681692.1	YN2	China		2017
		MF681693.1	YN176272	China		2017
		MF683116.1	YN17741	China		2017
		MF683116.1	YN17742	China		2017
		KT373891	00076/	Thailand		2009
		KT373892	00088/	Thailand		2009
		JN638335	00132/	Thailand		2009
		JN638333	00442/	Thailand		2009
		KT373893	00556/	Thailand		2009
		KT373894	00609/	Thailand		2009
		JN638330	00616/	Thailand		1997
		KT373895	00679/	Thailand		2009
		KT373896	01176/	Thailand		2009
		KT373897	01318/	Thailand		2009
		JN638332	01417/	Thailand		2003
		EU117312	01A00082	Thailand		2001
		EU117311	01A00106	Thailand		2001
		EU117310	01A00230	Thailand		2001
		EU117309	01A00233	Thailand		2001
		EU117308	01A00289	Thailand		2001
		EU117307	01A00446	Thailand		2001
		EU117306	01A00463	Thailand		2001
		EU117305	01A00529	Thailand		2001
		EU117304	01A00626	Thailand		2001
		JN638334	02128/07	Thailand		2007
		JN556045	03-0398|	Thailand		2003
		JN638331	04805/00	Thailand		2000
		JN638326	04805/00	Thailand		2000
		JN638327	04805/00	Thailand		2000
		JN638325	04805/00	Thailand		2000
		KT373898	04805/00	Thailand		2000
		JN638324	04805/00	Thailand		2000
		JN638323	04805/00	Thailand		2000
		KT373899	04805/00	Thailand		2000
		KT373900	04805/00	Thailand		2000
		JN638322	04805/00	Thailand		2000
		KY234169	BKK31-15	Thailand		2015
		KY234170	BKK35-15	Thailand		2015
		KM216684	D1/THA/041/2010	Thailand		2010
		HM134239	03-135	Thailand		2003
		KJ545482	D13468(Thailand)	Thailand		2013
		JN638328	D85-372	Thailand		1985
		JN638329	D86-412	Thailand		1986
		KU509294	DENV1-12563	Thailand		2014
		KU509314	DENV1-1763	Thailand		2013
		KU509289	DENV1-8902	Thailand		2015
		KU509290	DENV1-8915	Thailand		2013
		KU509291	DENV1-9328	Thailand		2013
		KY818154	DV1/THAILAND/169	Thailand		2012
		KY818155	DV1/THAILAND/170	Thailand		2012
		KY818156	DV1/THAILAND/171	Thailand		2012
		KY818157	DV1/THAILAND/172	Thailand		2012
		KY818158	DV1/THAILAND/173	Thailand		2012
		KY818159	DV1/THAILAND/174	Thailand		2012
		KY818160	DV1/THAILAND/175	Thailand		2012
		KY818146	DV1/THAILAND/176	Thailand		2012
		KY818147	DV1/THAILAND/382	Thailand		2013
		KY818148	DV1/THAILAND/383	Thailand		2013
		KY818149	DV1/THAILAND/425	Thailand		2013
		KY818150	DV1/THAILAND/426	Thailand		2013
		KY818151	DV1/THAILAND/427	Thailand		2013
		KY818152	DV1/THAILAND/428	Thailand		2013
		KY882504	DV1/THAILAND/430	Thailand		2013
		KT373901	KDH0044A	Thailand		2009
		KT373902	KDH0073A	Thailand		2009
		AF425630	PUO 359|	Thailand
		JF804025	TH/DB012	Thailand		1997
		JF812097	TH/DB047	Thailand		2006
		JF812098	TH/DB048	Thailand		2006
		JF812099	TH/DB049	Thailand		2006
		JF812100	TH/DB050	Thailand		2004
		JF812101	TH/DB051	Thailand		1997
		AY706001	Thai01	Thailand		2001
		JN415525	2001|	Thailand		2001
		JN415526	2008a	Thailand		2008
		JN415527	2008b	Thailand		2008
		JN415528	2010|	Thailand		2010
		KT824981	2011|	Thailand		2011
		KT824993	2012a	Thailand		2012
		KT824994	2012b	Thailand		2012
		KT824995	2012c	Thailand		2012
		KT825013	2013a	Thailand		2013
		KT825014	2013b	Thailand		2013
		KT825058	2013c	Thailand		2013
		KT825031	2014|	Thailand		2014
		KY495792	2015|	Thailand		2015
		JQ993204	Thailand_KPP_B0007_07_NB13_5-10_M_MQ_	Thailand		2007
		JQ993203	Thailand_KPP_B0078_06_NC05_4-01_M_MQ_	Thailand		2006
		JQ993202	Thailand_KPP_B0161_07_TN04_5-06_M_MQ_	Thailand		2007
		JQ993201	Thailand_KPP_B0341_07_NB05_5-12_M_MQ_	Thailand		2007
		JQ993200	Thailand_KPP_B0344_07_NB05_5-12_M_MQ_	Thailand		2007
		JQ993199	Thailand_KPP_B0348_07_NB05_5-12_M_MQ_	Thailand		2007
		JQ993198	Thailand_KPP_B0388_07_NB05_5-13_M_MQ_	Thailand		2007
		JQ993197	Thailand_KPP_B0819_06_NP07_4-16_M_MQ_	Thailand		2006
		JQ993196	Thailand_KPP_B1074_06_NB13_4-20_M_MQ_	Thailand		2006
		JQ993195	Thailand_KPP_B1337_06_KT02_4-35_M_MQ_	Thailand		2006
		JQ993194	Thailand_KPP_KDS02944_NP06_3-08_I_08_	Thailand		2005
		JQ993193	Thailand_KPP_KDS03779_NCxx_Schol_S_11	Thailand		2006
		JQ993192	Thailand_KPP_KDS03780_NC05_4-01_I_11_	Thailand		2006
		JQ993191	Thailand_KPP_KDS03888_NC05_Schol_S_11	Thailand		2006
		JQ993190	Thailand_KPP_KDS04142_KT13_Schol_S_10	Thailand		2006
		JQ993189	Thailand_KPP_KDS04173_NC05_Schol_S_11	Thailand		2006
		JQ993188	Thailand_KPP_KDS04175_NCxx_Schol_S_11	Thailand		2006
		JQ993187	Thailand_KPP_KDS04202_NP07_Schol_S_08	Thailand		2006
		JQ993186	Thailand_KPP_KDS04259_NP07_Schol_S_08	Thailand		2006
		JQ993185	Thailand_KPP_KDS04261_KT13_Schol_S_10	Thailand		2006
		JQ993184	Thailand_KPP_KDS04263_NCxx_Schol_S_11	Thailand		2006
		JQ993183	Thailand_KPP_KDS04285_NC05_4-10_I_11_	Thailand		2006
		JQ993182	Thailand_KPP_KDS04499_NP07_Schol_S_08	Thailand		2006
		JQ993181	Thailand_KPP_KDS04586_NP07_Schol_S_07	Thailand		2006
		JQ993180	Thailand_KPP_KDS04620_KT13_4-14_I_10_	Thailand		2006
		JQ993179	Thailand_KPP_KDS04792_NP07_4-16_I_07_	Thailand		2006
		JQ993178	Thailand_KPP_KDS04965_TN15_4-18_I_04_	Thailand		2006
		JQ993177	Thailand_KPP_KDS04975_NP06_Schol_S_08	Thailand		2006
		JQ993176	Thailand_KPP_KDS05170_KT03_Schol_S_10	Thailand		2006
		JQ993175	Thailand_KPP_KDS05261_KT13_Schol_S_10	Thailand		2006
		JQ993174	Thailand_KPP_KDS05361_NB13_4-20_I_02_	Thailand		2006
		JQ993173	Thailand_KPP_KDS05362_NB13_Schol_S_02	Thailand		2006
		JQ993172	Thailand_KPP_KDS05365_KT03_Schol_S_10	Thailand		2006
		JQ993171	Thailand_KPP_KDS05366_KTxx_Schol_S_10	Thailand		2006
		JQ993170	Thailand_KPP_KDS05368_KT02_Schol_S_10	Thailand		2006
		JQ993169	Thailand_KPP_KDS05484_NPxx_Schol_S_08	Thailand		2006
		JQ993168	Thailand_KPP_KDS05487_KT02_4-22_I_10_	Thailand		2006
		JQ993167	Thailand_KPP_KDS05498_NB17_4-23_I_03_	Thailand		2006
		JQ993166	Thailand_KPP_KDS05558_KT02_Schol_S_10	Thailand		2006
		JQ993165	Thailand_KPP_KDS05572_KT03_Schol_S_10	Thailand		2006
		JQ993164	Thailand_KPP_KDS05706_NP07_4-28_I_08_	Thailand		2006
		JQ993163	Thailand_KPP_KDS05728_KT03_Schol_S_10	Thailand		2006
		JQ993162	Thailand_KPP_KDS05769_KT03_Schol_S_10	Thailand		2006
		JQ993161	Thailand_KPP_KDS05978_KT02_Schol_S_10	Thailand		2006
		JQ993160	Thailand_KPP_KDS06006_TN04_Schol_S_04	Thailand		2006
		JQ993159	Thailand_KPP_KDS06010_NP02_4-33_I_07_	Thailand		2006
		JQ993158	Thailand_KPP_KDS06043_KT03_Schol_S_10	Thailand		2006
		JQ993157	Thailand_KPP_KDS06160_KT13_Schol_S_10	Thailand		2006
		JQ993156	Thailand_KPP_KDS06222_KT02_4-35_I_10_	Thailand		2006
		JQ993155	Thailand_KPP_KDS06258_KT02_Schol_S_10	Thailand		2006
		JQ993154	Thailand_KPP_KDS06263_KT13_schol_S_10	Thailand		2006
		JQ993153	Thailand_KPP_KDS06283_KTxx_Schol_S_10	Thailand		2006
		JQ993152	Thailand_KPP_KDS06331_KT11_4-37_I_10_	Thailand		2006
		JQ993151	Thailand_KPP_KDS06463_NB13_5-01_I_02_	Thailand		2007
		JQ993150	Thailand_KPP_KDS06471_TN14_Schol_S_06	Thailand		2007
		JQ993149	Thailand_KPP_KDS06498_NB13_5-03_I_02_	Thailand		2007
		JQ993148	Thailand_KPP_KDS06523_TN14_Schol_S_06	Thailand		2007
		JQ993147	Thailand_KPP_KDS06549_NB13_Schol_S_02	Thailand		2007
		JQ993146	Thailand_KPP_KDS06553_NP02_5-04_I_07_	Thailand		2007
		JQ993145	Thailand_KPP_KDS06560_TN04_5-06_I_04_	Thailand		2007
		JQ993144	Thailand_KPP_KDS06892_NC05_5-10_I_11_	Thailand		2007
		JQ993143	Thailand_KPP_KDS06958_NB05_5-12_I_03_	Thailand		2007
		JQ993142	Thailand_KPP_KDS06959_NP03_schol_S_07	Thailand		2007
		JQ993141	Thailand_KPP_KDS06985_NB05_Schol_S_03	Thailand		2007
		JQ993140	Thailand_KPP_KDS07060_NBxx_Schol_S_01	Thailand		2007
		JQ993139	Thailand_KPP_KDS07135_NB05_5-14_I_03_	Thailand		2007
		JQ993138	Thailand_KPP_KDS07380_NC06_5-17_I_11_	Thailand		2007
		JQ993137	Thailand_KPP_KDS07460_NC05_5-19_I_11_	Thailand		2007
		JQ993136	Thailand_KPP_KDS07788_NC03_Schol_S_11	Thailand		2007
		JQ993135	Thailand_KPP_KDS07826_NB05_5-23_I_03_	Thailand		2007
		JQ993134	Thailand_KPP_KDS08156_NB17_5-25_I_03_	Thailand		2007
		JQ993133	Thailand_KPP_KDS08452_NC04_5-28_I_11_	Thailand		2007
		JQ993132	Thailand_KPP_KDS08532_NC04_Schol_S_11	Thailand		2007
		JQ993131	Thailand_KPP_KDV02921_NP06_3-05_V_--_	Thailand		2005
		JQ993130	Thailand_KPP_KDV03941_NC05_4-01_V_11_	Thailand		2006
		JQ993129	Thailand_KPP_KDV04056_NP07_4-07_V_0_2	Thailand		2006
		JQ993128	Thailand_KPP_KDV04267_KT02_4-09_V_10_	Thailand		2006
		JQ993127	Thailand_KPP_KDV04339_NC05_4-10_V_0F_	Thailand		2006
		JQ993126	Thailand_KPP_KDV04539_KT02_4-09_V_10_	Thailand		2006
		JQ993125	Thailand_KPP_KDV04804_KT02_4-15_V_10_	Thailand		2006
		JQ993124	Thailand_KPP_KDV04824_NP07_4-16_V_07_	Thailand		2006
		JQ993123	Thailand_KPP_KDV05510_KT02_4-22_V_10_	Thailand		2006
		JQ993122	Thailand_KPP_KDV06233_KT02_4-35_V_--_	Thailand		2006
		JQ993121	Thailand_KPP_KDV06251_KT02_4-35_V_10_	Thailand		2006
		JQ993120	Thailand_KPP_KDV06342_KT11_4-37_V_10_	Thailand		2006
		JQ993119	Thailand_KPP_KDV06346_KT11_4-37_V_0A_	Thailand		2006
		JQ993118	Thailand_KPP_KDV06404_KT11_4-37_V_10_	Thailand		2006
		JQ993117	Thailand_KPP_KDV06528_NB13_5-03_V_02_	Thailand		2007
		JQ993116	Thailand_KPP_KDV07392_NC06_5-17_V_11_	Thailand		2007
		JQ993115	Thailand_KPP_KDV07393_NC06_5-17_V_11_	Thailand		2007
		JQ993114	Thailand_KPP_KDV07396_NC06_5-17_V_11_	Thailand		2007
		JQ993113	Thailand_KPP_KDV07398_NC06_5-17_V_0L_	Thailand		2007
		JQ993112	Thailand_KPP_KDV07912_NB05_5-23_V_0E_	Thailand		2007
		JQ993111	Thailand_KPP_KDV08195_NB17_5-25_V_03_	Thailand		2007
		JQ993110	Thailand_KPP_KDV08204_NB17_5-25_V_0E_	Thailand		2007
		JQ993109	Thailand_KPP_KDV08490_NC04_5-28_V_0F_	Thailand		2007
		JQ993108	Thailand_KPP_KDV08491_NC04_5-28_V_0L_	Thailand		2007
		AY732387	ThD1_0002_95	Thailand		1995
		AY732386	ThD1_0005_02	Thailand		2002
		AY732385	ThD1_0008_81	Thailand		1981
		AY732381	ThD1_0036_88	Thailand		1988
		AY732380	ThD1_0037_88	Thailand		1988
		AY732378	ThD1_0041_82	Thailand		1982
		AY732401	ThD1_0049_01	Thailand		2001
		AY732400	ThD1_0067_99	Thailand		1999
		AY732398	ThD1_0075_02	Thailand		2002
		AY732397	ThD1_0081_82	Thailand		1982
		AY732396	ThD1_0081_98	Thailand		1989
		AY732395	ThD1_0088_92	Thailand		1992
		AY732394	ThD1_0096_81	Thailand		1981
		AY732393	ThD1_0097_94	Thailand		1994
		AY732392	ThD1_0102_01	Thailand		2001
		AY732391	ThD1_0116_97	Thailand		1997
		AY732390	ThD1_0118_83	Thailand		1983
		AY732413	ThD1_0119_91	Thailand		1991
		AY732410	ThD1_0128_89	Thailand		1989
		AY732409	ThD1_0134_00	Thailand		2000
		AY732408	ThD1_0141_00	Thailand		2000
		AY732407	ThD1_0153_00	Thailand		2000
		AY732406	ThD1_0153_81	Thailand		1981
		AY732404	ThD1_0153_95	Thailand		1995
		AY732403	ThD1_0175_02	Thailand		2002
		AY732425	ThD1_0179_87	Thailand		1987
		AY732423	ThD1_0197_96	Thailand		1996
		AY732422	ThD1_0214_96	Thailand		1996
		AY732421	ThD1_0233_80	Thailand		1980
		AY732420	ThD1_0240_86	Thailand		1986
		AY732419	ThD1_0261_01	Thailand		2001
		AY732418	ThD1_0277_97	Thailand		1997
		AY732417	ThD1_0280_97	Thailand		1997
		AY732416	ThD1_0289_97	Thailand		1997
		AY732415	ThD1_0301_93	Thailand		1993
		AY732414	ThD1_0323_91	Thailand		1991
		AY732437	ThD1_0336_88	Thailand		1988
		AY732436	ThD1_0336_91	Thailand		1991
		AY732435	ThD1_0384_87	Thailand		1987
		AY732434	ThD1_0388_98	Thailand		1998
		AY732432	ThD1_0412_86	Thailand		1986
		AY732431	ThD1_0431_94	Thailand		1994
		AY732430	ThD1_0438_95	Thailand		1995
		AY732428	ThD1_0483_01	Thailand		2001
		AY732427	ThD1_0488_94	Thailand		1994
		AY732389	ThD1_0499_01	Thailand		2001
		AY732426	ThD1_0540_85	Thailand		1985
		AY732449	ThD1_0562_99	Thailand		1999
		AY732447	ThD1_0673_80	Thailand		1980
		AY732446	ThD1_0726_99	Thailand		1999
		AY732445	ThD1_0746_87	Thailand		1987
		AY732444	ThD1_0762_97	Thailand		1997
		AY732443	ThD1_0762_99	Thailand		1999
		AY732442	ThD1_0848_90	Thailand		1990
		AY732441	ThD1_0861_90	Thailand		1990
		AY732440	ThD1_0875_87	Thailand		1987
		AY732439	ThD1_0876_99	Thailand		1999
		AY732438	ThD1_K0013_01	Thailand		2001
		AY732461	ThD1_K0022_93	Thailand		1993
		AY732460	ThD1_K0035_00	Thailand		2000
		AY732459	ThD1_K0048_97	Thailand		1997
		AY732458	ThD1_K0051_99	Thailand		1999
		AY732457	ThD1_K0052_95	Thailand		1995
		AY732456	ThD1_K0053_94	Thailand		1994
		AY732455	ThD1_K0056_96	Thailand		1996
		AY732454	ThD1_K0060_98	Thailand		1998
		AY732453	ThD1_K0062_97	Thailand		1997
		AY732452	ThD1_K0079_00	Thailand		2000
		AY732451	ThD1_K0080_01	Thailand		2001
		AY732450	ThD1_K0080_97	Thailand		1997
		AY732473	ThD1_K0088_95	Thailand		1995
		AY732472	ThD1_K0107_98	Thailand		1998
		AY732471	ThD1_K0109_92	Thailand		1992
		AY732470	ThD1_K0113_99	Thailand		1999
		AY732469	ThD1_K0120_00	Thailand		2000
		AY732467	ThD1_K0163_01	Thailand		2001
		AY732466	ThD1_K0229_90	Thailand		1990
		AY732464	ThD1_K0407_01	Thailand		2001
		AY732462	ThD1_K0851_01	Thailand		2001
		AJ438941	NA	Thailand		NA
		AY732464	ThD1_K0407_01	Thailand		2001
		AY732462	ThD1_K0851_01	Thailand		2001
