# Supplementary material for: The 2017 Dengue virus 1 outbreak in northern Vietnam was caused by a locally circulating virus group
Source: Trop Med Health. 2022 Jan 4;50:3. doi: 10.1186/s41182-021-00386-0 (PMC8725327; doi:10.1186/s41182-021-00386-0)
Supplement: Supplementary file 3 — Additional file 3: Table S3. The results of IgG and IgM detection by ELISA kit. [file 41182_2021_386_MOESM3_ESM.xlsx]

## Sheet: Sheet1
Accession number	Strain name	Region	IgG (Index value)		IgM (Index value)		IgM/IgG OD ratio	Category
LC428059	01-TN-040	Hai Duong	5.2796	NEG	1.78197	NEG	0.324427	Primary
LC428065	01-PK-90-L2	Ha Nam	17.4307	POS	1.10063	NEG	0.0606936	Secondary
LC428066	01-TN-083	Ha Nam	24.1209	POS	14.7484	POS	0.587719	Secondary
LC428079	01-TN-056	Ha Nam	15.3552	POS	1.39413	NEG	0.0872703	Secondary
LC428073	01-TN-076	Ha Nam	8.28212	NEG	0.733753	NEG	0.0851582	Primary
LC428062	01-TN-077	Ha Nam	10.4484	Equivocal	0.492662	NEG	0.045323	Secondary
LC428067	01-TN-078	Ha Nam	8.83627	NEG	0.57652	NEG	0.0627138	Primary
LC428074	01-TN-081	Ha Nam	16.927	POS	1.59329	NEG	0.0904762	Secondary
LC428068	01-TN-087	Ha Nam	5.733	NEG	0.901468	NEG	0.151142	Primary
LC428077	01-TN-088	Ha Nam	11.3955	POS	1.39413	NEG	0.117595	Secondary
LC428058	01-TN-091	Ha Nam	4.30227	NEG	1.99161	NEG	0.444965	Primary
LC428075	03-HD-002	Hai Duong	ND	ND	ND	ND	ND
LC428071	03-HD-006	Hai Duong	1.37136	NEG	1.32214	NEG	1.11504	Primary
LC428061	03-HD-009	Hai Duong	15.3641	POS	38.405	POS	2.891	Primary
LC428076	03-HD-014	Hai Duong	23.4587	POS	8.27912	NEG	0.408174	Secondary
LC428063	03-HD-019	Hai Duong	27.6335	POS	2.01469	NEG	0.0843215	Secondary
LC428069	03-HD-022	Hai Duong	1.95388	NEG	3.36831	NEG	1.99379	Primary
LC428053	04-HD-015	Hai Duong	7.03883	NEG	6.37985	NEG	1.04828	Primary
LC428060	04-HD-007	Hai Duong	13.216	POS	7.50262	NEG	0.656566	Secondary
LC428070	04-HD-009	Hai Duong	11.0194	POS	1.3851	NEG	0.145374	Secondary
LC428078	04-HD-010	Hai Duong	21.2985	POS	36.3274	POS	1.97265	Primary
LC428056	04-HD-018	Hai Duong	ND	ND	ND	ND	ND
LC428080	08-HD-001	Hai Duong	12.1602	POS	26.7576	POS	2.54491	Primary
LC428064	09-HD-019	Hai Duong	22.3301	POS	46.873	POS	2.42772	Primary
LC428072	09-HD-013	Hai Duong	3.45874	NEG	1.20672	NEG	0.403509	Primary
LC428054	11-HD-004	Hai Duong	23.0097	POS	20.6401	POS	1.03745	Secondary
LC428055	11-HD-001	Hai Duong	21.1286	POS	10.6716	Equivocal	0.584147	Secondary
LC428057	11-HD-006	Hai Duong	28.2524	POS	4.66946	NEG	0.191151	Secondary
